# Supplementary material for: Molecular Characterization and Prognosis of Lactate-Related Genes in Lung Adenocarcinoma
Source: Curr Oncol. 2023 Feb 27;30(3):2845–61. doi: 10.3390/curroncol30030217 (PMC10047707; doi:10.3390/curroncol30030217)
Supplement: Supplementary file 1 [file curroncol-30-00217-s001.zip]

Archive with 1 entries (1 files):
- curroncol-2213382-supplementary.pdf
